# Supplementary material for: Biological Role, Mechanism of Action and the Importance of Interleukins in Kidney Diseases
Source: Int J Mol Sci. 2022 Jan 7;23(2):647. doi: 10.3390/ijms23020647 (PMC8775480; doi:10.3390/ijms23020647)
Supplement: Supplementary file 1 [file ijms-23-00647-s001.zip]

Archive with 2 entries (2 files):
- Supplementary Materials- Table S2.xlsx
- Supplementary Materials-Table S1.pdf
