# Supplementary material for: Biological Role, Mechanism of Action and the Importance of Interleukins in Kidney Diseases
Source: Int J Mol Sci. 2022 Jan 7;23(2):647. doi: 10.3390/ijms23020647 (PMC8775480; doi:10.3390/ijms23020647)
Supplement: Supplementary file 1 [file ijms-23-00647-s001.zip › Supplementary Materials- Table S2.xlsx]

## Sheet: Arkusz1
Supplementary Materials—Table S2. The results of the analyses of identical amino acids sequences.
	IL-1	IL-2	IL-3	IL-4	IL-5	IL-6	IL-7	IL-8	IL-9	IL-10	IL-11	IL-12α	IL-13	IL-14	IL-15	IL-17	IL-18	IL-19	IL-20	IL-21	IL-22	IL-23α	IL-24	IL-25	IL-26	IL-27α/IL-30	IL-28	IL-29	IL-31	IL-32	IL-33	IL-34	IL-36α	IL-37	IL-38	IL-40
IL-1	x	15.419	12.288	8.333	10.811	12.757	13.36	10.407	13.575	12.664	14.344	10.58	9.388	6.25	9.47	12.174	14.754	7.925	7.692	15.859	12.81	11.583	14.286	10.646	11.278	13.287	6.915	8.497	12.017	9.191	10.596	12.261	22.727	97.26	19.91	14.576
IL-2	15.419	x	15.707	18.182	16.564	14.151	16.667	11.95	12.299	12.315	13.242	14.706	11.917	5.566	17.714	13.065	10.345	11.058	13.744	15.385	13.397	13.93	11.404	14.433	16.022	9.434	6.526	12.27	13.408	11.618	10.182	11.027	11.111	13.713	13.143	8.214
IL-3	12.288	15.707	x	16.848	16.568	12.288	11.628	12.579	15.607	11.675	14.563	11.111	18.857	5.576	11.413	12.821	10.502	11.917	15.92	14.835	15.957	16.08	10.373	8.734	13.99	10	6.415	12.556	14.835	10.078	6.522	8.333	10.145	12.605	13.333	10.545
IL-4	8.333	18.182	16.848	x	11.173	14.348	18.408	11.834	15.508	9.649	12.664	11.618	18.085	5.678	12.435	12.169	9.39	11.374	14.66	14.607	10.5	13.402	13.333	15.92	13.793	10.37	4.973	15.596	13.978	12.393	8.333	11.364	11.792	9.921	13.228	12.963
IL-5	10.811	16.564	16.568	11.173	x	13.974	11.053	17.266	15.132	5.042	13.861	11.79	17.284	4.693	16.867	6.393	10.05	16.583	15.104	13.855	12.935	12.745	11.161	13.298	13.889	11.111	4.943	14.5	14.535	14.397	7.266	9.796	12.766	10.86	12.5	10.507
IL-6	12.757	14.151	12.288	14.348	13.974	x	16.372	10.909	13.023	7.914	19.091	15.021	12.997	8	13.274	12.444	11.905	8.856	14.035	14.035	17.573	18.386	11.154	10.425	9.449	18.631	7.707	16.525	15.556	11.458	12.925	9.119	11.765	12.955	11.404	12.121
IL-7	13.36	16.667	11.628	18.408	11.053	16.372	x	10.16	17.021	13.453	11.111	15.546	9.129	8.197	15.789	13.613	9.649	8.75	8.14	13.725	6.383	10.121	11.284	12.195	14.706	9.333	7.78	13.75	10	12.977	9.288	14.122	10.628	13.169	12.077	8.304
IL-8	10.407	11.95	12.579	11.834	17.266	10.909	10.16	x	13.699	11.475	6.522	9.132	12.048	4.396	12.963	12.139	10.448	10.27	10.66	12.963	14.516	11.224	6.198	11.351	9.189	9.016	4.808	9.453	9.827	7.115	7.22	8.765	11.392	10.455	4.301	8.679
IL-9	13.575	12.299	15.607	15.508	15.132	13.023	17.021	13.699	x	9.211	8.98	10.887	14.943	5.745	15.508	14.054	12.857	14.674	15.816	13.587	14.078	11.062	9.829	11.917	12	9.449	6.654	13.397	12.281	11.741	10.701	8.727	13.978	11.523	11.735	9.655
IL-10	12.664	12.315	11.675	9.649	5.042	7.914	13.453	11.475	9.211	x	16.509	12.261	13.5	7.321	16.062	12.136	12.134	16.58	12.529	10	20.812	12.889	18.14	10.684	23.333	12.057	7.59	11.441	13.81	10.526	10.211	12.963	8.559	12.097	7.531	15.385
IL-11	14.344	13.242	14.563	12.664	13.861	19.091	11.111	6.522	8.98	16.509	x	15.948	10.823	7.335	10.811	11.628	11.024	8.088	12.5	8.046	15.837	19.905	13.359	15.226	12.712	19.141	9.023	20.085	10.843	13.653	10.891	16.058	11.404	13.386	10.811	12.329
IL-12α	10.58	14.706	11.111	11.618	11.79	15.021	15.546	9.132	10.887	12.261	15.948	x	13.478	8.364	12.971	13.717	14.228	13.617	12.749	12.017	12.664	17.842	10.902	10	13.559	13.176	8.523	9.302	12.4	7.973	9.718	11.111	12.5	12.177	13.274	11.905
IL-13	9.388	11.917	18.857	18.085	17.284	12.997	9.129	12.048	14.943	13.5	10.823	13.478	x	5.616	13.065	14.444	11.521	11.856	7.95	16.949	14.208	14.419	9.787	11.765	15.556	11.236	7.102	11.523	9.548	8.711	11.379	8.273	8.333	13.974	8.824	9.603
IL-14	6.25	5.566	5.576	5.678	4.693	8	8.197	4.396	5.745	7.321	7.335	8.364	5.616	x	5.054	5.467	5.566	5.273	6.193	6.96	7.734	6.703	6.854	5.034	5.235	10.179	11.334	5.401	7.13	8.657	8.818	9.075	5.678	7.692	5.624	7.614
IL-15	9.47	17.714	11.413	12.435	16.867	13.274	15.789	12.963	15.508	16.062	10.811	12.971	13.065	5.054	x	17.098	11.688	12.042	15.707	17.714	11.058	7.51	12.613	13.366	10.526	11.923	5.86	11.842	12.953	8.511	10.284	12.692	15.686	10.266	8.584	9.353
IL-17	12.174	13.065	12.821	12.169	6.393	12.444	13.613	12.139	14.054	12.136	11.628	13.717	14.444	5.467	17.098	x	9.459	9.217	9.91	15.591	11.429	12.554	7.353	21.788	11.282	14	4.726	10.811	10.152	9.353	9.211	12.602	10	7.724	10	11.524
IL-18	14.754	10.345	10.502	9.39	10.05	11.905	9.649	10.448	12.857	12.134	11.024	14.228	11.521	5.566	11.688	9.459	x	9.05	9.052	18.905	11.336	6.923	11.864	13.426	11.607	8.541	8.206	10.236	10.811	10.081	11.184	10.101	14.286	14.815	14.646	10.702
IL-19	7.925	11.058	11.917	11.374	16.583	8.856	8.75	10.27	14.674	16.58	8.088	13.617	11.856	5.273	12.042	9.217	9.05	x	36.364	13.542	15.423	10.502	23.697	9.244	18.182	11.765	8.302	10	12.796	9.854	13.455	8.362	10.87	7.224	11.297	9.764
IL-20	7.692	13.744	15.92	14.66	15.104	14.035	8.14	10.66	15.816	12.529	12.5	12.749	7.95	6.193	15.707	9.91	9.052	36.364	x	11.454	20.526	15.347	27.053	9.865	16.837	14.919	5.492	10.266	13.198	11.654	9.968	11.45	12.217	6.993	10.28	8.385
IL-21	15.859	15.385	14.835	14.607	13.855	14.035	13.725	12.963	13.587	10	8.046	12.017	16.949	6.96	17.714	15.591	18.905	13.542	11.454	x	12.281	13.004	10.879	15.347	13.182	12.295	7.156	15.138	15.135	8.244	7.055	12.648	11.058	15.487	12.077	7.458
IL-22	12.81	13.397	15.957	10.5	12.935	17.573	6.383	14.516	14.078	20.812	15.837	12.664	14.208	7.734	11.058	11.429	11.336	15.423	20.526	12.281	x	13.617	18.778	13.825	18.085	13.781	7.331	15.776	13.575	11.554	9.187	13.806	12.385	12.048	10.36	13.523
IL-23α	11.583	13.93	16.08	13.402	12.745	18.386	10.121	11.224	11.062	12.889	19.905	17.842	14.419	6.703	7.51	12.554	6.923	10.502	15.347	13.004	13.617	x	14.847	12.712	11.374	14.909	6.955	12.955	13.208	13.214	12.585	11.486	10.169	14.286	11.905	11.111
IL-24	14.286	11.404	10.373	13.333	11.161	11.154	11.284	6.198	9.829	18.14	13.359	10.902	9.787	6.854	12.613	7.353	11.864	23.697	27.053	10.879	18.778	14.847	x	11.741	19.718	14.662	7.85	9.319	12.335	12.587	11.881	8.081	9.129	11.194	8.197	6.936
IL-25	10.646	14.433	8.734	15.92	13.298	10.425	12.195	11.351	11.917	10.684	15.226	10	11.765	5.034	13.366	21.788	13.426	9.244	9.865	15.347	13.825	12.712	11.741	x	11.823	8.451	6.47	10.484	12.376	11.314	10.458	5.952	12.745	11.069	4.58	9.709
IL-26	11.278	16.022	13.99	13.793	13.889	9.449	14.706	9.189	12	23.333	12.712	13.559	15.556	5.235	10.526	11.282	11.607	18.182	16.837	13.182	18.085	11.374	19.718	11.823	x	6.709	5.515	13.08	8.19	7.942	9.764	4.425	9.132	9.023	10.68	9.677
IL-27α/IL-30	13.287	9.434	10	10.37	11.111	18.631	9.333	9.016	9.449	12.057	19.141	13.176	11.236	10.179	11.923	14	8.541	11.765	14.919	12.295	13.781	14.909	14.662	8.451	6.709	x	9.66	17.045	11.481	13.793	10.703	9.688	9.215	11.644	10.545	13.88
IL-28	6.915	6.526	6.415	4.973	4.943	7.707	7.78	4.808	6.654	7.59	9.023	8.523	7.102	11.334	5.86	4.726	8.206	8.302	5.492	7.156	7.331	6.955	7.85	6.47	5.515	9.66	x	7.495	6.777	8.507	7.801	9.672	6.238	8.073	4.27	9.041
IL-29	8.497	12.27	12.556	15.596	14.5	16.525	13.75	9.453	13.397	11.441	20.085	9.302	11.523	5.401	11.842	10.811	10.236	10	10.266	15.138	15.776	12.955	9.319	10.484	13.08	17.045	7.495	x	11.966	12.821	11.724	14.625	9.836	8.625	12.037	11.486
IL-31	12.017	13.408	14.835	13.978	14.535	15.556	10	9.827	12.281	13.81	10.843	12.4	9.548	7.13	12.953	10.152	10.811	12.796	13.198	15.135	13.575	13.208	12.335	12.376	8.19	11.481	6.777	11.966	x	10.204	10.847	11.508	13.298	12.281	8.696	8.638
IL-32	9.191	11.618	10.078	12.393	14.397	11.458	12.977	7.115	11.741	10.526	13.653	7.973	8.711	8.657	8.511	9.353	10.081	9.854	11.654	8.244	11.554	13.214	12.587	11.314	7.942	13.793	8.507	12.821	10.204	x	14.286	15.878	10.317	10.32	12	12.583
IL-33	10.596	10.182	6.522	8.333	7.266	12.925	9.288	7.22	10.701	10.211	10.891	9.718	11.379	8.818	10.284	9.211	11.184	13.455	9.968	7.055	9.187	12.585	11.881	10.458	9.764	10.703	7.801	11.724	10.847	14.286	x	13.871	10.563	10.561	9.894	9.091
IL-34	12.261	11.027	8.333	11.364	9.796	9.119	14.122	8.765	8.727	12.963	16.058	11.111	8.273	9.075	12.692	12.602	10.101	8.362	11.45	12.648	13.806	11.486	8.081	5.952	4.425	9.688	9.672	14.625	11.508	15.878	13.871	x	9.124	13.284	9.738	13.016
IL-36α	22.727	11.111	10.145	11.792	12.766	11.765	10.628	11.392	13.978	8.559	11.404	12.5	8.333	5.678	15.686	10	14.286	10.87	12.217	11.058	12.385	10.169	9.129	12.745	9.132	9.215	6.238	9.836	13.298	10.317	10.563	9.124	x	23.288	26.38	8.602
IL-37	97.26	13.713	12.605	9.921	10.86	12.955	13.169	10.455	11.523	12.097	13.386	12.177	13.974	7.692	10.266	7.724	14.815	7.224	6.993	15.487	12.048	14.286	11.194	11.069	9.023	11.644	8.073	8.625	12.281	10.32	10.561	13.284	23.288	x	21.005	14.141
IL-38	19.91	13.143	13.333	13.228	12.5	11.404	12.077	4.301	11.735	7.531	10.811	13.274	8.824	5.624	8.584	10	14.646	11.297	10.28	12.077	10.36	11.905	8.197	4.58	10.68	10.545	4.27	12.037	8.696	12	9.894	9.738	26.38	21.005	x	9.158
IL-40	14.576	8.214	10.545	12.963	10.507	12.121	8.304	8.679	9.655	15.385	12.329	11.905	9.603	7.614	9.353	11.524	10.702	9.764	8.385	7.458	13.523	11.111	6.936	9.709	9.677	13.88	9.041	11.486	8.638	12.583	9.091	13.016	8.602	14.141	9.158	x
Minimum	6.25	5.566	5.576	4.973	4.693	7.707	6.383	4.301	5.745	5.042	6.522	7.973	5.616	4.396	5.054	4.726	5.566	5.273	5.492	6.96	6.383	6.703	6.198	4.58	4.425	6.709	4.27	5.401	6.777	7.115	6.522	4.425	5.678	6.993	4.27	6.936
Maximum	97.26	18.182	18.857	18.408	17.284	19.091	18.408	17.266	17.021	23.333	20.085	17.842	18.857	11.334	17.714	21.788	18.905	36.364	36.364	18.905	20.812	19.905	27.053	21.788	23.333	19.141	11.334	20.085	15.556	15.878	14.286	16.058	26.38	97.26	26.38	15.385
